# Supplementary material for: Observation of carrier localization in cubic crystalline Ge2Sb2Te5 by field effect measurement
Source: Sci Rep. 2018 Jan 11;8:486. doi: 10.1038/s41598-017-18964-w (PMC5765150; doi:10.1038/s41598-017-18964-w)
Supplement: Supplementary file 1 — Dataset1 [file 41598_2017_18964_MOESM1_ESM.zip]

Archive with 1 entries (1 files):
- Supplemental Materials.docx
